# Supplementary material for: Comprehensive Molecular Analysis of DMD Gene Increases the Diagnostic Value of Dystrophinopathies: A Pilot Study in a Southern Italy Cohort of Patients
Source: Diagnostics (Basel). 2021 Oct 15;11(10):1910. doi: 10.3390/diagnostics11101910 (PMC8534830; doi:10.3390/diagnostics11101910)
Supplement: Supplementary file 1 [file diagnostics-11-01910-s001.zip]

Archive with 1 entries (1 files):
- diagnostics-1347585-supplementary.pdf
